# Supplementary material for: Genomic Characterization and Predictors of Mortality in Invasive Streptococcus pneumoniae Disease in Oman: A Four-Year National Genomic Study
Source: Vaccines (Basel). 2026 May 31;14(6):496. doi: 10.3390/vaccines14060496 (PMC13308061; doi:10.3390/vaccines14060496)
Supplement: Supplementary file 1 [file vaccines-14-00496-s001.zip]

Archive with 1 entries (1 files):
- vaccines-4312410-supplementary.pdf
